# Supplementary material for: Horizontal Ridge Augmentation: A Comparison between Khoury and Urban Technique
Source: Biology (Basel). 2021 Aug 5;10(8):749. doi: 10.3390/biology10080749 (PMC8389589; doi:10.3390/biology10080749)
Supplement: Supplementary file 1 [file biology-10-00749-s001.zip]

Archive with 1 entries (1 files):
- biology-1294400-supplementary.pdf
